# Supplementary material for: Supranuclear Palsy as an Initial Presentation of the Adult-Onset Niemann-Pick Type C
Source: Neurol Int. 2024 May 13;16(3):561–6. doi: 10.3390/neurolint16030042 (PMC11130785; doi:10.3390/neurolint16030042)
Supplement: Supplementary file 1 [file neurolint-16-00042-s001.zip]

Archive with 1 entries (1 files):
- neurolint-2942677-supplementary.mp4
